# Supplementary material for: Emissive Liquid Crystalline Boron C,N‐Chelates: Synthesis, Self‐assembly, and Photophysical Properties
Source: Chemistry. 2026 Feb 4;32(15):e03562. doi: 10.1002/chem.202503562 (PMC13107509; doi:10.1002/chem.202503562)
Supplement: Supplementary file 2 — Supporting Information File 1: chem70754‐sup‐0002‐Data.zip. [file CHEM-32-e03562-s002.zip]

Archive with 8 entries (8 files):
- BH2-PhC4.xyz
- BH2-PhOC12.xyz
- BH2-PhOC4.xyz
- BMe2-PhC4.xyz
- BMe2-PhOC4.xyz
- C12OPh-BH2.xyz
- C4OPh-BH2.xyz
- C4OPh-BMe2.xyz
