# Supplementary material for: Emissive Liquid Crystalline Boron C,N‐Chelates: Synthesis, Self‐assembly, and Photophysical Properties
Source: Chemistry. 2026 Feb 4;32(15):e03562. doi: 10.1002/chem.202503562 (PMC13107509; doi:10.1002/chem.202503562)
Supplement: Supplementary file 2 — Supporting Information File 1: chem70754‐sup‐0002‐Data.zip. [file CHEM-32-e03562-s002.zip › BH2-PhC4.xyz]

45
Energy = 0.00 kcal/mol
C    -0.027745 -0.220814 -2.417568
C    -1.393562 -0.088816 -2.156852
C    0.895121 -0.300829 -1.384242
H    -2.096732 -0.027741 -2.977294
H    1.948773 -0.403017 -1.615790
C    -1.843527 -0.036113 -0.850140
C    0.473974 -0.251641 -0.057172
H    -2.901494 0.066225 -0.637675
C    -0.904166 -0.118367 0.175427
H    0.312052 -0.261468 -3.445552
C    -1.166548 -0.086788 1.607414
C    -2.374364 0.025934 2.291813
H    -3.298145 0.116674 1.738003
C    -2.365634 0.030071 3.669319
C    -0.000883 -0.189948 3.630610
H    -3.294619 0.137888 4.216002
H    0.973158 -0.301537 4.089835
C    -1.161931 -0.077702 4.378584
N    -0.013739 -0.191218 2.299418
B    1.260895 -0.320817 1.332704
H    1.793658 -1.378786 1.570844
H    1.990457 0.615376 1.560199
C    -1.120119 -0.075965 5.855115
C    -2.103232 -0.730207 6.597471
C    -0.099838 0.581358 6.542090
H    -2.893912 -1.265661 6.085510
H    0.657463 1.122376 5.987557
C    -2.061277 -0.729561 7.982256
C    -0.064188 0.579082 7.927298
H    -2.829686 -1.252160 8.540998
H    0.732837 1.103629 8.442383
C    -1.042020 -0.076434 8.671073
C    -0.959916 -0.139607 10.171029
H    -1.966044 -0.177306 10.596840
H    -0.484208 0.766687 10.554414
C    -0.167645 -1.362675 10.640346
H    -0.640490 -2.267103 10.244273
H    0.835257 -1.326801 10.202885
C    -0.062843 -1.461160 12.156655
H    -1.068383 -1.492124 12.586699
H    0.409204 -0.553888 12.544882
C    0.727016 -2.684946 12.603517
H    0.798364 -2.741567 13.689817
H    0.254275 -3.603372 12.250649
H    1.741889 -2.660611 12.201948
