# Supplementary material for: Emissive Liquid Crystalline Boron C,N‐Chelates: Synthesis, Self‐assembly, and Photophysical Properties
Source: Chemistry. 2026 Feb 4;32(15):e03562. doi: 10.1002/chem.202503562 (PMC13107509; doi:10.1002/chem.202503562)
Supplement: Supplementary file 2 — Supporting Information File 1: chem70754‐sup‐0002‐Data.zip. [file CHEM-32-e03562-s002.zip › BH2-PhOC12.xyz]

46
Energy = 0.00 kcal/mol
C    -0.829912 -0.246214 -2.158367
C    -1.821580 0.609672 -1.674052
C    0.051009 -0.882867 -1.295498
H    -2.499077 1.095932 -2.363611
H    0.810739 -1.542153 -1.698701
C    -1.936294 0.833198 -0.313933
C    -0.038144 -0.678833 0.080073
H    -2.703772 1.495485 0.069835
C    -1.044549 0.186363 0.538730
H    -0.751244 -0.412936 -3.225983
C    -0.996904 0.280371 1.991924
C    -1.796847 1.008990 2.869079
H    -2.591631 1.629624 2.479860
C    -1.548190 0.935705 4.222688
C    0.239029 -0.564328 3.788020
H    -2.145767 1.517528 4.913984
H    1.047018 -1.224916 4.075934
C    -0.509518 0.136853 4.720186
N    -0.000531 -0.485500 2.480748
B    0.800086 -1.248070 1.317214
H    0.688863 -2.435390 1.511565
H    1.952333 -0.887039 1.367666
C    -0.214904 0.038186 6.163119
C    -1.237891 0.032066 7.105670
C    1.101462 -0.049482 6.627805
H    -2.269117 0.077137 6.775916
H    1.923474 -0.017935 5.922707
C    -0.976964 -0.060971 8.466696
C    1.376527 -0.143710 7.975727
H    -1.803661 -0.066348 9.162372
H    2.393946 -0.205107 8.338244
C    0.339797 -0.153451 8.910691
O    0.718571 -0.269615 10.204216
C    -0.262555 -0.197218 11.227120
H    -1.106469 -0.852805 10.989491
H    0.227645 -0.606266 12.110739
C    -0.722299 1.224841 11.499862
H    0.151273 1.822376 11.773596
H    -1.130976 1.668629 10.588239
C    -1.762059 1.280351 12.613355
H    -2.629946 0.676922 12.330420
H    -1.350573 0.820881 13.516981
C    -2.207323 2.704709 12.919317
H    -2.943586 2.729543 13.722598
H    -1.357919 3.319043 13.222669
H    -2.654303 3.169492 12.038732
