# Supplementary material for: Emissive Liquid Crystalline Boron C,N‐Chelates: Synthesis, Self‐assembly, and Photophysical Properties
Source: Chemistry. 2026 Feb 4;32(15):e03562. doi: 10.1002/chem.202503562 (PMC13107509; doi:10.1002/chem.202503562)
Supplement: Supplementary file 2 — Supporting Information File 1: chem70754‐sup‐0002‐Data.zip. [file CHEM-32-e03562-s002.zip › BMe2-PhC4.xyz]

51
Energy = 0.00 kcal/mol
C    -0.173624 -0.115782 -2.654538
C    -1.534029 0.002011 -2.365533
C    0.767765 -0.208610 -1.637273
H    -2.253444 0.073337 -3.171001
H    1.818822 -0.299914 -1.888540
C    -1.960711 0.028091 -1.048760
C    0.369560 -0.185342 -0.303519
H    -3.015605 0.119587 -0.816747
C    -1.002918 -0.065824 -0.042088
H    0.147622 -0.134938 -3.689085
C    -1.238250 -0.058297 1.398197
C    -2.432608 0.038299 2.106822
H    -3.368617 0.128178 1.573580
C    -2.395249 0.030386 3.485466
C    -0.031141 -0.176037 3.394034
H    -3.313268 0.127639 4.052277
H    0.952264 -0.286949 3.834246
C    -1.177592 -0.074223 4.168215
N    -0.072912 -0.165170 2.065880
B    1.213128 -0.277448 1.064417
C    -1.102322 -0.076642 5.642734
C    -2.063476 -0.738638 6.406223
C    -0.071181 0.587467 6.306804
H    -2.863150 -1.277015 5.911556
H    0.668101 1.136573 5.735876
C    -1.988320 -0.741970 7.789887
C    -0.002672 0.581110 7.690598
H    -2.741005 -1.269524 8.365010
H    0.801613 1.111400 8.188289
C    -0.956897 -0.084475 8.456209
C    -0.837851 -0.145350 9.954128
H    -1.832644 -0.206212 10.403063
H    -0.375632 0.773182 10.324885
C    -0.005047 -1.346997 10.408579
H    -0.465377 -2.264369 10.027798
H    0.985982 -1.288832 9.947143
C    0.138742 -1.435968 11.922399
H    -0.854971 -1.490442 12.376794
H    0.597240 -0.515517 12.295579
C    0.969828 -2.637687 12.353247
H    1.067846 -2.690366 13.437674
H    0.512599 -3.568431 12.012381
H    1.973887 -2.587739 11.927806
C    1.922789 -1.711019 1.313128
H    2.375846 -1.782884 2.307748
H    1.238411 -2.555895 1.196228
H    2.731919 -1.849955 0.590815
C    2.180049 0.990291 1.344864
H    1.670073 1.952476 1.244843
H    2.631119 0.952091 2.342568
H    3.007278 0.988707 0.629554
