# Supplementary material for: Emissive Liquid Crystalline Boron C,N‐Chelates: Synthesis, Self‐assembly, and Photophysical Properties
Source: Chemistry. 2026 Feb 4;32(15):e03562. doi: 10.1002/chem.202503562 (PMC13107509; doi:10.1002/chem.202503562)
Supplement: Supplementary file 2 — Supporting Information File 1: chem70754‐sup‐0002‐Data.zip. [file CHEM-32-e03562-s002.zip › BMe2-PhOC4.xyz]

52
Energy = 0.00 kcal/mol
C    -0.623824 -0.010410 -2.160750
C    -1.751692 0.652448 -1.674798
C    0.344105 -0.502426 -1.294538
H    -2.495292 1.030642 -2.364452
H    1.211737 -1.014514 -1.696530
C    -1.917812 0.826425 -0.311576
C    0.205521 -0.342114 0.081020
H    -2.791493 1.340713 0.072155
C    -0.937635 0.326813 0.541610
H    -0.506324 -0.140234 -3.229829
C    -0.918788 0.402388 1.998639
C    -1.837975 0.968726 2.876898
H    -2.725416 1.449949 2.490269
C    -1.587632 0.918986 4.232687
C    0.432497 -0.244807 3.789879
H    -2.280755 1.378751 4.926440
H    1.339710 -0.761950 4.077364
C    -0.430391 0.304852 4.727213
N    0.189526 -0.188732 2.485051
B    1.142144 -0.798765 1.308303
C    -0.125300 0.239069 6.169199
C    -1.130274 0.040558 7.109976
C    1.187314 0.375303 6.632592
H    -2.153348 -0.092300 6.779274
H    1.988625 0.558805 5.927125
C    -0.854017 -0.023526 8.469437
C    1.477959 0.313790 7.978913
H    -1.665186 -0.184244 9.164505
H    2.490925 0.427101 8.341231
C    0.459463 0.111720 8.912291
O    0.854022 0.049036 10.203978
C    -0.121537 -0.065794 11.227428
H    -0.837310 -0.856970 10.982483
H    0.436121 -0.392588 12.105235
C    -0.823697 1.248734 11.520101
H    -0.065288 1.997248 11.764542
H    -1.341010 1.607332 10.626414
C    -1.813001 1.112178 12.671845
H    -2.556787 0.348391 12.425061
H    -1.285640 0.751538 13.559831
C    -2.515042 2.425644 12.991629
H    -3.210204 2.314810 13.823629
H    -1.791004 3.197161 13.259320
H    -3.078335 2.785094 12.128750
C    1.239939 -2.400935 1.514755
H    1.763258 -2.668741 2.438953
H    0.264822 -2.895467 1.527354
H    1.813165 -2.840426 0.693635
C    2.573781 -0.046767 1.379178
H    3.126530 -0.295782 2.291680
H    3.197417 -0.367377 0.540251
H    2.493507 1.042383 1.322816
