# Supplementary material for: Emissive Liquid Crystalline Boron C,N‐Chelates: Synthesis, Self‐assembly, and Photophysical Properties
Source: Chemistry. 2026 Feb 4;32(15):e03562. doi: 10.1002/chem.202503562 (PMC13107509; doi:10.1002/chem.202503562)
Supplement: Supplementary file 2 — Supporting Information File 1: chem70754‐sup‐0002‐Data.zip. [file CHEM-32-e03562-s002.zip › C12OPh-BH2.xyz]

46
Energy = 0.00 kcal/mol
C    -0.492748 -0.036736 4.482643
C    0.589688 0.729027 4.018857
C    -1.314395 -0.685784 3.560627
H    1.211386 1.253462 4.733445
H    -2.132023 -1.296830 3.926067
C    0.846284 0.846863 2.667466
C    -1.083087 -0.588523 2.192993
H    1.679401 1.448936 2.323503
C    0.006962 0.188974 1.770966
C    0.094585 0.183021 0.318461
C    1.001560 0.824977 -0.524479
H    1.784814 1.437659 -0.100918
C    0.876557 0.661184 -1.888591
C    -1.015015 -0.740819 -1.521776
H    1.570948 1.149999 -2.559647
H    -1.835611 -1.369651 -1.840920
C    -0.146185 -0.135801 -2.403209
N    -0.889743 -0.579110 -0.204909
B    -1.828356 -1.217736 0.926786
H    -1.753100 -2.419923 0.830757
H    -2.952960 -0.818316 0.737440
C    -0.751622 -0.152116 5.934862
C    -2.057076 -0.165285 6.437695
C    0.291647 -0.255958 6.849298
H    -2.890670 -0.063472 5.753805
H    1.313590 -0.272165 6.489812
C    -2.302928 -0.275659 7.791139
C    0.061892 -0.372970 8.214795
H    -3.312574 -0.277256 8.180808
H    0.905142 -0.460780 8.884192
C    -1.244856 -0.385255 8.694677
O    -1.595590 -0.516477 9.998869
C    -0.585380 -0.505180 10.995175
H    -1.082525 -0.882119 11.889936
H    0.208269 -1.211435 10.735294
C    -0.034349 0.887381 11.258282
H    0.742309 0.802336 12.025299
H    0.454082 1.272490 10.359178
C    -1.105077 1.873177 11.711315
H    -1.888246 1.922050 10.951794
H    -1.579945 1.496701 12.622154
C    -0.534346 3.263312 11.959977
H    -1.306339 3.959138 12.289247
H    0.242212 3.236248 12.727252
H    -0.086936 3.666410 11.049546
H    -0.267275 -0.281953 -3.466339
