# Supplementary material for: Emissive Liquid Crystalline Boron C,N‐Chelates: Synthesis, Self‐assembly, and Photophysical Properties
Source: Chemistry. 2026 Feb 4;32(15):e03562. doi: 10.1002/chem.202503562 (PMC13107509; doi:10.1002/chem.202503562)
Supplement: Supplementary file 2 — Supporting Information File 1: chem70754‐sup‐0002‐Data.zip. [file CHEM-32-e03562-s002.zip › C4OPh-BMe2.xyz]

52
Energy = 0.00 kcal/mol
C    -0.530044 -0.033401 4.393013
C    0.581680 0.694291 3.939617
C    -1.368622 -0.648720 3.460832
H    1.217598 1.192905 4.660460
H    -2.211181 -1.231985 3.817637
C    0.850412 0.809158 2.588922
C    -1.124049 -0.553230 2.096862
H    1.706220 1.383243 2.252849
C    -0.005472 0.184881 1.685535
C    0.095015 0.176051 0.232020
C    1.038644 0.777962 -0.598129
H    1.844038 1.354406 -0.165132
C    0.921037 0.622843 -1.965267
C    -1.031687 -0.697103 -1.618081
H    1.643376 1.082446 -2.627634
H    -1.873323 -1.291571 -1.949407
C    -0.129447 -0.126536 -2.491555
N    -0.913285 -0.543615 -0.301907
B    -1.909089 -1.166237 0.832053
C    -0.807752 -0.143382 5.842515
C    -2.117122 -0.085304 6.332235
C    0.218709 -0.311922 6.766521
H    -2.936506 0.066886 5.640435
H    1.241491 -0.383795 6.416254
C    -2.382562 -0.187565 7.682601
C    -0.031467 -0.424498 8.129169
H    -3.394078 -0.132410 8.062745
H    0.798206 -0.564203 8.806954
C    -1.341853 -0.363887 8.595555
O    -1.714836 -0.484270 9.894854
C    -0.717518 -0.530567 10.902976
H    -1.243410 -0.886722 11.789828
H    0.043000 -1.273941 10.648374
C    -0.104935 0.833323 11.177786
H    0.676950 0.707622 11.933435
H    0.386497 1.209399 10.276468
C    -1.133024 1.851099 11.658646
H    -1.930814 1.927999 10.916789
H    -1.598830 1.482185 12.577332
C    -0.519357 3.223072 11.904105
H    -1.262585 3.933936 12.265703
H    0.280181 3.167882 12.645830
H    -0.091030 3.625918 10.984442
H    -0.246500 -0.264953 -3.556124
C    -1.849043 -2.780438 0.727771
H    -2.273039 -3.151978 -0.211382
H    -0.835321 -3.180189 0.818555
H    -2.442162 -3.221392 1.533770
C    -3.388985 -0.551781 0.604822
H    -3.844834 -0.895527 -0.329879
H    -4.047918 -0.882518 1.412564
H    -3.405851 0.541616 0.603101
